# Supplementary material for: Step Detection Accuracy and Energy Expenditure Estimation at Different Speeds by Three Accelerometers in a Controlled Environment in Overweight/Obese Subjects
Source: J Clin Med. 2022 Jun 7;11(12):3267. doi: 10.3390/jcm11123267 (PMC9224826; doi:10.3390/jcm11123267)
Supplement: Supplementary file 1 [file jcm-11-03267-s001.zip]

Archive with 1 entries (1 files):
- jcm-1734285-supplementary.pdf
